# Supplementary material for: Tetrahydrobiopterin and Autism Spectrum Disorder: A Systematic Review of a Promising Therapeutic Pathway
Source: Brain Sci. 2025 Feb 3;15(2):151. doi: 10.3390/brainsci15020151 (PMC11853471; doi:10.3390/brainsci15020151)
Supplement: Supplementary file 1 [file brainsci-15-00151-s001.zip]

Archive with 1 entries (1 files):
- brainsci-3429665-supplementary.pdf
